# Supplementary material for: Towards Integrated Surveillance of Marine Brucellosis: Diagnostic and Phylogenetic Assessment of Brucella ceti in Stranded Dolphins of the Western Mediterranean Sea
Source: Transbound Emerg Dis. 2026 Jan 31;2026:2075116. doi: 10.1155/tbed/2075116 (PMC12859529; doi:10.1155/tbed/2075116)
Supplement: Supplementary file 3 — Supporting Information 3 Table S3. Data of the sequences included in the phylogenetic study. [file TBED-2026-2075116-s003.xlsx]

## Sheet: Hoja1
ID	ESPECIE	Animal_ID	ST	SOURCE TYPE	SAMPLE	HOST	COUNTRY	LOCATION	YEAR ISOLATION	BIOSAMPLE	ACCESSION NUMBER
ERR471312	Brucella ceti		26	Animal	Cerebrospinal fluid	Stenella coeruleoalba (striped dolphin)	Costa Rica	Costa Rican Eastern Tropical Pacific coast	2007	SAMEA2266856	ERR471312
ERR471325	Brucella ceti		26	Animal	Cerebrospinal fluid	Stenella coeruleoalba (striped dolphin)	Spain	Mediterranean Catalonian coast	2012	SAMEA2266877	ERR471325
ERR471326	Brucella ceti		26	Animal	Swab from vertebral abcess	Tursiops truncatus (bottle nose dolphin)	Spain	Mediterranean Catalonian coast	2012	SAMEA2266878	ERR471326
ERR471328	Brucella pinnipedialis		25	Animal	Spleen	Phoca vitulina (common seal)	Scotland	Scotland	1994	SAMEA2266880	ERR471328
ERR471332	Brucella pinnipedialis		24	Animal	Mesenteric lymph node	Balaenoptera acutorostrata (minke whale)	Scotland	Scotland	2000	SAMEA2266889	ERR471332
ERR473729	Brucella ceti		26	Animal	Cerebrospinal fluid	Stenella coeruleoalba (striped dolphin)	Costa Rica	Costa Rican Eastern Tropical Pacific coast	2011	SAMEA2266866	ERR473729
ERR485945	Brucella ceti		26	Animal	Lung worm	Stenella coeruleoalba (striped dolphin)	Costa Rica	Costa Rican Eastern Tropical Pacific coast	2009	SAMEA2266862	ERR485945
ERR485947	Brucella ceti		23	Animal	Spleen	Lagenorhynchus acutus (Atlantic white-sided dolphin)	Scotland	Scotland	2000	SAMEA2266885	ERR485947
ERR485949	Brucella ceti		23	Animal	Spleen and liver	Balaenoptera acutorostrata (minke whale)	Norway	Norway	1995	SAMEA2266890	ERR485949
ERR485950	Brucella pinnipedialis		25	Animal	Internal iliac lymph node	Lutra lutra (otter)	Scotland	Scotland	1994	SAMEA2266891	ERR485950
ERR554829	Brucella ceti		23	Animal	Uterus	Phocoena phocoena (porpoise)	Scotland	Scotland	1994	SAMEA2382543	ERR554829
MS10205	Brucella ceti	Sc 19.08.15	49	Animal	Brain	Stenella coeruleoalba	Spain	Valencian Community	2015	SAMEA119974449	ERR15479276
MS10206	Brucella ceti	Sc 18.06.11	26	Animal	Spleen	Stenella coeruleoalba	Spain	Valencian Community	2011	SAMEA119974450	ERR15479277
MS10207	Brucella ceti	Sc 29.07.11	49	Animal	Spleen	Stenella coeruleoalba	Spain	Valencian Community	2011	SAMEA119974451	ERR15479278
MS10208	Brucella ceti	Sc 07.07.11	26	Animal	Brain	Stenella coeruleoalba	Spain	Valencian Community	2011	SAMEA119974452	ERR15479279
MS10209	Brucella ceti	Sc 25.10.13	26	Animal	Brain	Stenella coeruleoalba	Spain	Valencian Community	2013	SAMEA119974453	ERR15479280
MS10210	Brucella ceti	Sc 25.10.13	26	Animal	Tracheobronchial lymph node	Stenella coeruleoalba	Spain	Valencian Community	2013	SAMEA119974454	ERR15479281
MS10211	Brucella ceti	Sc 15.08.14	26	Animal	Brain	Stenella coeruleoalba	Spain	Valencian Community	2014	SAMEA119974455	ERR15479282
MS10212	Brucella ceti	Sc 15.08.14	26	Animal	Spleen	Stenella coeruleoalba	Spain	Valencian Community	2014	SAMEA119974456	ERR15479283
MS10213	Brucella ceti	Sc 19.04.17	49	Animal	Tracheobronchial lymph node	Stenella coeruleoalba	Spain	Valencian Community	2017	SAMEA119974457	ERR15479284
MS10214	Brucella ceti	Sc 19.04.17	49	Animal	Brain	Stenella coeruleoalba	Spain	Valencian Community	2017	SAMEA119974458	ERR15479285
MS10215	Brucella ceti	Sc 25.03.11	26	Animal	Brain	Stenella coeruleoalba	Spain	Valencian Community	2011	SAMEA119974459	ERR15479286
MS10216	Brucella ceti	Sc 01.08.17	26	Animal	Cerebro spinal fluid	Stenella coeruleoalba	Spain	Valencian Community	2012	SAMEA119974460	ERR15479287
MS10217	Brucella ceti	Sc 26.04.18	26	Animal	Brain	Stenella coeruleoalba	Spain	Valencian Community	2018	SAMEA119974461	ERR15479288
MS10218	Brucella ceti	Sc 01.08.19	49	Animal	Brain	Stenella coeruleoalba	Spain	Valencian Community	2019	SAMEA119974462	ERR15479289
MS10219	Brucella ceti	Sc 01.03.21B	26	Animal	Brain	Stenella coeruleoalba	Spain	Valencian Community	2021	SAMEA119974463	ERR15479290
MS10220	Brucella ceti	Sc 04.05.21	49	Animal	Tracheobronchial lymph node	Stenella coeruleoalba	Spain	Valencian Community	2021	SAMEA119974464	ERR15479291
MS10221	Brucella ceti	Sc 06.08.21	49	Animal	Cerebro spinal fluid	Stenella coeruleoalba	Spain	Valencian Community	2021	SAMEA119974465	ERR15479292
SRR11510450	Brucella ceti		26	Animal	Central nervous system	Stenella coeruleoalba (striped dolphin)	Italy	Manduria	2018	SAMN14558829	SRR11510450
SRR11510451	Brucella ceti		26	Animal	Central nervous system	Stenella coeruleoalba (striped dolphin)	Italy	Maruggio	2017	SAMN14558828	SRR11510451
SRR11510452	Brucella ceti		26	Animal	Central nervous system	Stenella coeruleoalba (striped dolphin)	Italy	Ardore	2017	SAMN14558827	SRR11510452
SRR11510453	Brucella ceti		26	Animal	Central nervous system	Stenella coeruleoalba (striped dolphin)	Italy	Savona	2017	SAMN14558826	SRR11510453
SRR11510454	Brucella ceti		26	Animal	Central nervous system	Stenella coeruleoalba (striped dolphin)	Italy	Porto Cesareo	2014	SAMN14558825	SRR11510454
SRR11510455	Brucella ceti		26	Animal	Central nervous system	Stenella coeruleoalba (striped dolphin)	Italy	Otranto	2013	SAMN14558824	SRR11510455
SRR4038981	Brucella ceti		27	NA	NA	NA	NA	NA	NA	SAMN05417895	SRR4038981
SRR4038995	Brucella pinnipedialis		25	NA	NA	NA	NA	NA	NA	SAMN05417908	SRR4038995
SRR25461370	Brucella ceti		49	NA	NA	Stenella coeruleoalba	Italy	NA	2021	SAMN36767436	SRR25461370
SRR25461379	Brucella ceti		49	NA	NA	Stenella coeruleoalba	Italy	NA	2019	SAMN36767441	SRR25461379
SRR25461371	Brucella ceti		49	NA	NA	Stenella coeruleoalba	Italy	NA	2021	SAMN36767435	SRR25461371
DDE001	Brucella ceti		49	Animal	Dolphin brain	Delphinus delphis	Portugal	Sintra	2022	SAMN45131997	CP178748 & CP178747
DDE002	Brucella ceti		26	Animal	Dolphin spleen	Delphinus delphis	Portugal	Setúbal	2023	SAMN45131998	CP178746 & CP178745
DDE003	Brucella ceti		26	Animal	Dolphin brain	Delphinus delphis	Portugal	Sesimbra	2023	SAMN45131999	CP178743 & CP178744
NC 022905.1 B.ceti reference	Brucella ceti		26	Animal	Brain and spleen	Stenella coeruleoalba (striped dolphin)	Italy	Apulia	2012	SAMN02402452	CP006896 & CP006897
NC 006932.1 B.abortus	Brucella abortus		1	Animal	NA	Bos taurus	United States	Wyoming	NA	SAMN02604220	NC_006932.1 & NC_006933.1
